# Supplementary material for: ‘Palliative-D’—Vitamin D Supplementation to Palliative Cancer Patients: A Double Blind, Randomized Placebo-Controlled Multicenter Trial
Source: Cancers (Basel). 2021 Jul 23;13(15):3707. doi: 10.3390/cancers13153707 (PMC8345220; doi:10.3390/cancers13153707)
Supplement: Supplementary file 1 [file cancers-13-03707-s001.zip]

Archive with 1 entries (1 files):
- cancers-1306694-supplementary.pdf
